# Supplementary material for: Deciphering the Transcriptomic Complexity of Yak Skin Across Different Ages and Body Sites
Source: Int J Mol Sci. 2025 May 11;26(10):4601. doi: 10.3390/ijms26104601 (PMC12111109; doi:10.3390/ijms26104601)
Supplement: Supplementary file 1 [file ijms-26-04601-s001.zip]

Archive with 5 entries (5 files):
- Figure S1 KEGG pathway secondary classification of DEGs.tif
- Figure S2 Soft Threshold (power).tif
- Table S1 Clean reads and reference genome alignment results.xls
- Table S2 Module gene information.xlsx
- Table S3 Primers used for RT-qPCR.xlsx
