# Supplementary material for: Deciphering the Transcriptomic Complexity of Yak Skin Across Different Ages and Body Sites
Source: Int J Mol Sci. 2025 May 11;26(10):4601. doi: 10.3390/ijms26104601 (PMC12111109; doi:10.3390/ijms26104601)
Supplement: Supplementary file 1 [file ijms-26-04601-s001.zip › Table S1 Clean reads and reference genome alignment results.xls]

Sample	RawBases(G)	CleanBases(G)	ValidBases(%)	Q30(%)	GC(%)	Total mapped reads
Y0.5_V4	7.12	6.95	97.62	96.24	50.93	45202769(96.06%)
Y0.5_S4	7.07	6.9	97.57	96.18	50.47	44994223(96.23%)
Y0.5_V5	7.21	7.02	97.39	96.38	50.62	44497894(93.32%)
Y0.5_S5	7.11	6.97	97.98	96.4	50.55	43898903(93.27%)
Y0.5_V6	7.11	6.94	97.62	96.27	51.07	45135342(96.05%)
Y0.5_S6	7.22	7.05	97.68	96.45	50.71	45919572(96.21%)
Y2.5_V4	7.07	6.92	97.91	96.28	50.38	44797810(95.84%)
Y2.5_S4	7.12	6.99	98.17	96.25	50.19	45175987(95.95%)
Y2.5_V5	7.14	6.98	97.69	96.06	50.89	45198606(95.80%)
Y2.5_S5	7.02	6.87	97.89	96.21	50.8	44245653(95.45%)
Y2.5_V6	7.14	6.98	97.76	96.04	50.3	45302478(96.01%)
Y2.5_S6	7.02	6.86	97.69	95.81	50.52	44529257(96.06%)
Y4.5_S4	7.03	6.89	97.97	96.13	51.03	44610624(95.93%)
Y4.5_S5	7.17	7.04	98.12	95.88	50.69	45631640(96.23%)
Y4.5_S6	7.03	6.88	97.89	96.03	51.03	44533983(95.93%)
Y0.5_V1	7.07	6.89	97.46	95.74	51.3	44982633(96.26%)
Y0.5_S1	7.01	6.87	97.98	96.11	49.73	44629850(96.34%)
Y0.5_V2	7.08	6.92	97.75	96.2	51.41	44980687(96.09%)
Y0.5_S2	7.14	6.99	97.94	96.19	50.54	45399479(96.21%)
Y0.5_V3	7.24	7.05	97.45	95.94	50.67	45922710(96.07%)
Y0.5_S3	7.2	7.04	97.78	95.95	50.59	45681905(96.02%)
Y2.5_V1	7.04	6.89	97.85	95.92	49.69	44742345(96.09%)
Y2.5_S1	7.09	6.93	97.75	95.98	50.29	45008395(96.07%)
Y2.5_V2	7.17	7.03	97.93	96.23	50.89	45420952(95.77%)
Y2.5_S2	7.02	6.87	97.97	95.86	50.44	44510842(95.91%)
Y2.5_V3	7.11	6.97	97.99	96.11	51.07	45071684(95.80%)
Y2.5_S3	7.1	6.95	97.84	95.98	50.21	45174489(96.31%)
Y4.5_S1	7.08	6.92	97.79	96.02	50.08	44892145(96.02%)
Y4.5_S2	7.1	6.96	97.96	95.99	48.38	45301787(96.50%)
Y4.5_S3	7.18	7.03	97.87	96.2	50.18	45629840(96.09%)
