# Supplementary material for: Deciphering the Transcriptomic Complexity of Yak Skin Across Different Ages and Body Sites
Source: Int J Mol Sci. 2025 May 11;26(10):4601. doi: 10.3390/ijms26104601 (PMC12111109; doi:10.3390/ijms26104601)
Supplement: Supplementary file 1 [file ijms-26-04601-s001.zip › Table S2 Module gene information.xlsx]

## Sheet: module_gene info8-blue
id	moduleColor
AADACL3	turquoise
AADACL4	green
ABCA9	blue
ACKR4	turquoise
ACPP	turquoise
ACSM3	pink
ACSM5	turquoise
ACTA1	grey
ADAM22	green
ADAMTS18	blue
ADCYAP1R1	brown
ADGRE1	grey
ADIPOQ	turquoise
ADM2	turquoise
ADTRP	turquoise
AGR2	turquoise
ALB	turquoise
ALDH1A2	turquoise
AMIGO2	turquoise
AMPH	brown
AMTN	turquoise
ANKRD1	yellow
ANKRD23	turquoise
ARHGAP36	turquoise
ARL9	turquoise
ARPP21	turquoise
ASGR1	blue
ASIC3	green
ASNS	turquoise
ASS1	turquoise
ATP2B2	pink
AVPR1A	turquoise
BAMBI	turquoise
BCO1	turquoise
BEND6	turquoise
BGLAP	brown
BMP3	turquoise
C4BPA	yellow
C6	grey
C7	turquoise
CACNA1F	turquoise
CACNA1S	blue
CACNG4	turquoise
CALCR	turquoise
CAMK2B	turquoise
CAPN12	turquoise
CASP14	turquoise
CASQ2	turquoise
CCDC146	turquoise
CCDC168	blue
CCDC181	turquoise
CCDC64B	turquoise
CCER2	turquoise
CCL26	green
CCNJ	turquoise
CCR3	green
CDH20	turquoise
CDH26	turquoise
CDHR2	turquoise
CFAP45	turquoise
CFTR	turquoise
CHAC1	turquoise
CHAD	turquoise
CHAT	turquoise
CHGA	turquoise
CHI3L2	grey
CHRDL2	turquoise
CKB	turquoise
CLDN10	turquoise
CLDN3	turquoise
CLEC12B	turquoise
CNGA3	black
CNIH3	green
CNNM1	turquoise
CNTN1	green
COCH	turquoise
COL23A1	turquoise
COL6A5	green
COL6A6	brown
COMP	turquoise
CPVL	turquoise
CPXM2	turquoise
CRABP2	turquoise
CRHR2	blue
CRNN	turquoise
CROCC2	turquoise
CSDC2	turquoise
CSN2	blue
CTH	turquoise
CTNNBIP1	red
CXCL13	grey
CYFIP2	turquoise
DAPL1	turquoise
DKK1	blue
DMRTA1	pink
DMTN	turquoise
DMXL2	blue
DNALI1	green
DNASE1L2	turquoise
DSG4	turquoise
DUSP14	turquoise
DZANK1	blue
EDAR	blue
EDN2	turquoise
EDN3	blue
EFHD1	turquoise
EFR3B	turquoise
EMX2	brown
ENDOU	red
ENTPD3	red
EPDR1	brown
EPGN	black
EPHA7	turquoise
ERI1	turquoise
ESM1	turquoise
EYA4	turquoise
FA2H	turquoise
FABP4	turquoise
FABP9	turquoise
FAM167A	turquoise
FAM222A	turquoise
FAM25A	turquoise
FAM26D	turquoise
FAM46B	turquoise
FAR2	turquoise
FGF21	turquoise
FGF5	turquoise
FHOD3	turquoise
FKBPL	turquoise
FOXA1	pink
FOXI3	blue
FOXN1	turquoise
FSTL4	turquoise
GAPT	green
GCG	turquoise
GGACT	turquoise
GGH	turquoise
GJA1	turquoise
GJB1	turquoise
GJB2	turquoise
GJB6	turquoise
GLYATL2	pink
GNAZ	turquoise
GNMT	turquoise
GOT1L1	blue
GP2	turquoise
GPLD1	blue
GPR157	turquoise
GPR174	green
GPR20	turquoise
GPR39	turquoise
GPR75	turquoise
GPRC5A	turquoise
GPRC5D	turquoise
GPX2	yellow
GRIA1	turquoise
GRIA2	brown
GRID1	brown
GSC	grey
GUCA1A	turquoise
HAND2	turquoise
HEPHL1	turquoise
HOMER2	turquoise
HOXA10	turquoise
HOXA5	turquoise
HOXA6	turquoise
HOXA7	turquoise
HOXA9	turquoise
HOXB6	turquoise
HOXB7	turquoise
HOXB8	turquoise
HOXB9	turquoise
HOXC10	turquoise
HOXC12	turquoise
HOXC4	turquoise
HOXC6	turquoise
HOXC8	turquoise
HOXC9	turquoise
HSPA2	turquoise
IGFBP1	yellow
IGFBP2	turquoise
IL18R1	turquoise
IL1F10	turquoise
INSC	turquoise
IRS4	blue
ITIH4	turquoise
IVL	turquoise
JAKMIP2	blue
JMY	turquoise
KCND3	pink
KCNF1	turquoise
KCNT2	green
KCTD4	turquoise
KLHDC7A	turquoise
KLHL14	turquoise
KRT2	blue
KRT222	pink
KRT27	turquoise
KRT32	turquoise
KRT35	turquoise
KRT36	turquoise
KRT39	turquoise
KRT40	turquoise
KRT6A	red
KRT71	turquoise
KRT74	turquoise
KRT82	turquoise
KRT84	turquoise
KRT9	turquoise
LAP3	turquoise
LDHD	turquoise
LGR6	turquoise
LHX8	turquoise
LOC102264425	red
LOC102264562	turquoise
LOC102264774	turquoise
LOC102264845	turquoise
LOC102265056	turquoise
LOC102265335	turquoise
LOC102265550	turquoise
LOC102265553	turquoise
LOC102265614	turquoise
LOC102265837	turquoise
LOC102265916	blue
LOC102265943	red
LOC102266121	turquoise
LOC102266217	turquoise
LOC102266326	turquoise
LOC102266351	turquoise
LOC102266402	turquoise
LOC102266423	blue
LOC102266649	turquoise
LOC102266759	turquoise
LOC102266781	turquoise
LOC102266976	turquoise
LOC102267029	turquoise
LOC102267044	turquoise
LOC102267155	turquoise
LOC102267163	turquoise
LOC102267260	turquoise
LOC102267380	turquoise
LOC102267435	turquoise
LOC102267568	black
LOC102267668	green
LOC102267716	turquoise
LOC102267824	red
LOC102267990	turquoise
LOC102267994	turquoise
LOC102268072	turquoise
LOC102268277	turquoise
LOC102268679	black
LOC102268707	turquoise
LOC102269282	turquoise
LOC102269388	turquoise
LOC102269594	blue
LOC102269633	turquoise
LOC102269935	turquoise
LOC102270052	turquoise
LOC102270100	turquoise
LOC102270178	brown
LOC102270370	grey
LOC102270387	turquoise
LOC102270440	red
LOC102270616	turquoise
LOC102270677	turquoise
LOC102270893	turquoise
LOC102271181	turquoise
LOC102271285	turquoise
LOC102271568	turquoise
LOC102271974	black
LOC102272263	turquoise
LOC102272267	turquoise
LOC102272472	grey
LOC102272506	turquoise
LOC102273368	red
LOC102273665	red
LOC102274088	turquoise
LOC102274179	turquoise
LOC102274412	turquoise
LOC102274416	turquoise
LOC102274457	turquoise
LOC102274676	turquoise
LOC102274704	turquoise
LOC102274807	grey
LOC102275171	turquoise
LOC102275229	turquoise
LOC102275236	turquoise
LOC102275513	turquoise
LOC102275528	turquoise
LOC102276381	turquoise
LOC102276607	turquoise
LOC102276824	red
LOC102276826	turquoise
LOC102276928	turquoise
LOC102277214	turquoise
LOC102277418	turquoise
LOC102277433	turquoise
LOC102277501	turquoise
LOC102277557	green
LOC102277577	red
LOC102277698	turquoise
LOC102278037	blue
LOC102278257	turquoise
LOC102278728	black
LOC102278952	turquoise
LOC102279002	red
LOC102279288	turquoise
LOC102279526	turquoise
LOC102279846	yellow
LOC102280414	turquoise
LOC102280599	turquoise
LOC102280667	turquoise
LOC102281032	turquoise
LOC102281195	turquoise
LOC102281207	turquoise
LOC102281213	red
LOC102281329	turquoise
LOC102281503	grey
LOC102282095	pink
LOC102282116	turquoise
LOC102282286	turquoise
LOC102282764	turquoise
LOC102282929	turquoise
LOC102284150	turquoise
LOC102284275	blue
LOC102284515	turquoise
LOC102284797	turquoise
LOC102284895	turquoise
LOC102285016	turquoise
LOC102285170	green
LOC102285173	turquoise
LOC102285343	blue
LOC102285373	blue
LOC102285444	turquoise
LOC102285739	turquoise
LOC102285811	turquoise
LOC102285929	yellow
LOC102286019	turquoise
LOC102286179	turquoise
LOC102286214	turquoise
LOC102286298	turquoise
LOC102286497	turquoise
LOC102286772	blue
LOC102286938	turquoise
LOC102287034	turquoise
LOC102287056	brown
LOC102287125	turquoise
LOC102287153	turquoise
LOC102287224	turquoise
LOC102287338	green
LOC102287495	turquoise
LOC102287762	turquoise
LOC102287777	turquoise
LOC102287793	turquoise
LOC102288076	turquoise
LOC102288173	turquoise
LOC102288366	turquoise
LOC106700505	turquoise
LOC106700522	turquoise
LOC106700565	turquoise
LOC106700687	turquoise
LOC106700751	turquoise
LOC106700946	green
LOC106701021	turquoise
LOC106701054	blue
LOC106701096	turquoise
LOC106701159	turquoise
LOC106701174	turquoise
LOC106701177	turquoise
LOC106701259	green
LOC106701531	green
LOC106701683	turquoise
LOC106701684	turquoise
LOC106701685	turquoise
LOC106701723	turquoise
LRG1	turquoise
LRP2	turquoise
LRRC15	turquoise
LRRC66	turquoise
LY6G6D	turquoise
LYG2	turquoise
MAB21L3	turquoise
MAP1LC3C	turquoise
MAPK8IP2	turquoise
MARCO	green
MC4R	brown
MC5R	turquoise
MDFI	red
MISP	turquoise
MLANA	pink
MLLT11	turquoise
MMP7	turquoise
MREG	turquoise
MSANTD1	turquoise
MURC	turquoise
MUSK	brown
MYL6B	turquoise
MYO18B	turquoise
MYOM2	turquoise
NCAM2	blue
NDP	turquoise
NDUFA4L2	turquoise
NEGR1	turquoise
NETO2	turquoise
NEU2	turquoise
NKAIN2	turquoise
NKX6-1	turquoise
NMB	red
NPPC	turquoise
NPR3	blue
NRCAM	turquoise
NRGN	blue
NTM	turquoise
NTS	turquoise
OGDHL	turquoise
OSBP2	turquoise
OSGIN1	blue
OTOF	blue
OTOP2	turquoise
OTUB2	turquoise
OTX1	turquoise
PAPPA2	green
PAX1	turquoise
PCK1	red
PCLO	turquoise
PDE6A	turquoise
PEG3	blue
PIGR	turquoise
PITX1	turquoise
PLA2G2E	turquoise
PLB1	turquoise
PLIN1	turquoise
PLPPR5	brown
PLXDC1	brown
PPP1R15A	turquoise
PPP1R1B	turquoise
PPP2R1B	turquoise
PROCR	turquoise
PROK1	turquoise
PRR9	turquoise
PRRT3	blue
PSORS1C2	turquoise
RAB17	turquoise
RAB3IP	turquoise
RASGRF2	turquoise
RIMS1	turquoise
RNF180	turquoise
RSPO1	turquoise
RSPO4	turquoise
RTKN2	turquoise
S100A1	turquoise
S100A2	red
S100A3	turquoise
SAMD5	turquoise
SAMSN1	turquoise
SCARA5	brown
SCN5A	turquoise
SCNN1G	yellow
SELENBP1	turquoise
SERPINB12	turquoise
SERTM1	turquoise
SEZ6L	turquoise
SFN	red
SFRP1	turquoise
SFRP4	brown
SHISA2	turquoise
SHISA3	blue
SHOX2	turquoise
SIX1	turquoise
SLC16A6	turquoise
SLC18A3	red
SLC1A4	turquoise
SLC1A5	turquoise
SLC20A2	turquoise
SLC23A1	turquoise
SLC27A2	turquoise
SLC30A3	turquoise
SLC35D3	turquoise
SLC36A2	red
SLC38A3	turquoise
SLC38A5	brown
SLC40A1	turquoise
SLC5A8	turquoise
SLC7A11	turquoise
SLCO4A1	red
SLCO5A1	turquoise
SNAP25	turquoise
SNAP91	turquoise
SORCS2	brown
SP5	turquoise
SPATA22	turquoise
SPTSSB	turquoise
SRXN1	black
SSUH2	blue
ST6GALNAC1	turquoise
STAR	turquoise
STC2	turquoise
STEFIN-C	red
STK39	turquoise
STOX1	turquoise
STPG1	turquoise
SUSD4	turquoise
SYNGR1	turquoise
TAT	turquoise
TBATA	turquoise
TBX3	turquoise
TBX5	turquoise
TCAIM	turquoise
TCHHL1	turquoise
TEX15	grey
TF	turquoise
TGM3	turquoise
TGM7	turquoise
TLCD2	turquoise
TMC7	turquoise
TMEFF2	turquoise
TMEM190	turquoise
TMEM229A	turquoise
TMEM62	turquoise
TMPRSS11D	red
TMPRSS2	turquoise
TNC	red
TNNC1	turquoise
TPD52L1	turquoise
TTC16	turquoise
TTC34	turquoise
TUBA4A	red
TUBB4A	turquoise
TUSC5	turquoise
TYR	grey
TYRP1	pink
UCHL1	turquoise
UCHL3	turquoise
VAX2	red
VGF	turquoise
VSIG2	turquoise
VSIG8	turquoise
WASF1	blue
WNT16	turquoise
ZFHX4	brown
ZIC3	blue
ZNF185	turquoise
ABCA12	yellow
ABCG1	brown
ABCG5	turquoise
ABI2	blue
ACAN	turquoise
ACTBL2	turquoise
ADAMTS12	brown
ADAMTS6	blue
ADAMTSL1	green
ADCY8	blue
ADGRB2	blue
ADGRF2	yellow
ADGRF4	brown
ADIRF	turquoise
ADRB1	blue
AGBL5	blue
AGTR1	brown
AKAP5	blue
ALDH3A1	turquoise
ALOX12B	yellow
ALX4	blue
ANGPT1	blue
ANGPT4	red
ANGPTL4	yellow
ANKRD24	blue
APCDD1L	blue
APLNR	brown
AQP3	black
ARHGAP19	blue
ARHGAP20	blue
ARHGEF9	blue
ARMCX1	black
ARMCX2	green
ARMCX4	blue
ARNT2	blue
ARRDC2	yellow
ASB11	brown
ASGR2	brown
ATP10B	yellow
ATP12A	yellow
ATP1A2	blue
ATP1B1	yellow
ATP6V1C2	brown
ATP8B4	blue
B4GALNT4	turquoise
BCAT1	brown
BCHE	brown
BCL2L14	yellow
BHLHA15	turquoise
BHLHB9	blue
BHLHE40	black
BIN2	green
BMF	blue
BNC2	blue
BRCA1	blue
BUB1B	blue
C1QC	green
C2	turquoise
C5AR2	yellow
CACNA1A	brown
CAPN14	black
CAPNS2	yellow
CARD11	green
CARD14	yellow
CASC5	blue
CCDC154	brown
CCDC64	yellow
CCDC8	blue
CCL20	black
CCL21	brown
CD177	pink
CD207	yellow
CD27	green
CD7	red
CD84	green
CDH6	brown
CDK5R1	red
CECR1	blue
CENPE	blue
CENPF	blue
CERS3	brown
CFB	yellow
CGNL1	blue
CHI3L1	brown
CIART	turquoise
CIT	blue
CLEC9A	blue
CLSPN	blue
CNFN	yellow
CNTN3	red
COL11A1	blue
COL14A1	brown
COL28A1	brown
COL5A1	brown
COL9A1	blue
CREB3L4	turquoise
CRIP1	black
CSPG5	blue
CST6	red
CTGF	brown
CXCL10	blue
CYSLTR1	blue
CYSRT1	yellow
DDX4	blue
DEGS2	yellow
DEPDC1B	turquoise
DES	grey
DGAT2	yellow
DIAPH3	blue
DLGAP5	blue
DMKN	yellow
DNAJB9	blue
DOCK3	yellow
DPY19L3	blue
DRP2	blue
EBF2	brown
ECM1	yellow
EHF	yellow
ELFN2	brown
ELN	brown
ELOVL7	yellow
ENPP3	blue
EPHX2	yellow
EPSTI1	blue
EREG	yellow
ERRFI1	black
ESCO2	blue
FABP5	brown
FADS1	blue
FADS3	yellow
FAM124B	red
FAM13C	blue
FAM169B	blue
FAM171B	green
FAM184A	yellow
FAM64A	blue
FBN2	blue
FGF1	brown
FGF11	blue
FKBP7	brown
FLRT1	blue
FMO5	turquoise
FN1	brown
FOSL1	black
FRAS1	blue
FREM1	blue
FREM2	blue
FYB	green
FZD2	blue
FZD9	black
GABRA3	blue
GALE	red
GALNT5	brown
GBP5	blue
GFAP	blue
GFRA2	blue
GJB3	yellow
GLI1	blue
GLUL	yellow
GNLY	yellow
GPC3	blue
GPR146	turquoise
GPR21	green
GPR35	blue
GPRIN2	yellow
GPX1	yellow
GSR	yellow
HAS1	black
HBEGF	black
HENMT1	turquoise
HEPACAM	yellow
HES6	yellow
HFE	blue
HHIP	blue
HHIPL2	turquoise
HIF3A	blue
HIGD1A	yellow
HKR1	blue
HMCN2	yellow
HMGB3	blue
HMOX1	black
HOXB5	blue
HS3ST1	black
IFI44L	blue
IFITM5	blue
IGDCC4	brown
IGF1	brown
IGF2BP3	blue
IGSF10	brown
IGSF9B	blue
IL17C	black
IL1A	black
IL1R2	turquoise
IL1RL1	black
IL22RA1	yellow
IL33	blue
IL36G	black
IL37	yellow
INHBA	blue
IQGAP3	blue
IRF4	green
IRX3	yellow
ITGA4	green
ITK	blue
KAZALD1	brown
KCNN4	black
KCNT1	blue
KCP	red
KIAA0226L	brown
KIAA1755	blue
KIF14	blue
KIF18B	blue
KIF20A	blue
KIF26B	blue
KIF4A	blue
KLK11	yellow
KLK13	yellow
KLK14	yellow
KLK5	yellow
KLK8	yellow
KLK9	yellow
KNG1	black
KPNA5	green
KPRP	brown
KREMEN2	yellow
KRT1	yellow
KRT10	yellow
KRT18	black
KRTDAP	yellow
KYNU	brown
LACTBL1	brown
LAMA2	blue
LIN7A	blue
LMO1	brown
LOC102265008	blue
LOC102265064	blue
LOC102265086	yellow
LOC102265374	brown
LOC102265444	blue
LOC102265605	yellow
LOC102265789	blue
LOC102265876	blue
LOC102266120	yellow
LOC102266505	blue
LOC102266587	turquoise
LOC102266652	brown
LOC102267682	yellow
LOC102267745	red
LOC102268031	blue
LOC102268306	red
LOC102268348	blue
LOC102268415	blue
LOC102269246	black
LOC102269345	blue
LOC102269352	yellow
LOC102269592	blue
LOC102269960	yellow
LOC102269962	turquoise
LOC102270717	yellow
LOC102270750	yellow
LOC102270864	yellow
LOC102271013	yellow
LOC102271036	yellow
LOC102271210	yellow
LOC102271402	yellow
LOC102271731	blue
LOC102271929	yellow
LOC102272086	blue
LOC102272268	turquoise
LOC102272425	blue
LOC102272659	brown
LOC102272992	yellow
LOC102273224	black
LOC102273237	brown
LOC102273271	blue
LOC102273691	brown
LOC102273986	red
LOC102274206	blue
LOC102274731	yellow
LOC102274879	blue
LOC102274903	blue
LOC102275020	blue
LOC102275249	yellow
LOC102275586	brown
LOC102276388	blue
LOC102276466	yellow
LOC102276796	blue
LOC102277620	brown
LOC102277655	blue
LOC102278172	blue
LOC102278214	blue
LOC102278370	turquoise
LOC102278452	blue
LOC102278520	brown
LOC102278645	yellow
LOC102278818	blue
LOC102278875	yellow
LOC102279269	black
LOC102279580	black
LOC102279719	green
LOC102280294	blue
LOC102280711	brown
LOC102280800	turquoise
LOC102280847	turquoise
LOC102280962	yellow
LOC102281062	black
LOC102281063	green
LOC102281138	blue
LOC102281251	yellow
LOC102281536	yellow
LOC102281619	blue
LOC102281949	blue
LOC102282186	brown
LOC102282342	black
LOC102282421	turquoise
LOC102282544	yellow
LOC102282699	turquoise
LOC102283122	blue
LOC102283179	yellow
LOC102283235	black
LOC102283375	brown
LOC102283503	yellow
LOC102283923	yellow
LOC102284334	blue
LOC102284592	blue
LOC102284686	yellow
LOC102284700	yellow
LOC102284868	blue
LOC102284891	brown
LOC102285144	blue
LOC102285534	blue
LOC102285579	blue
LOC102285908	yellow
LOC102286063	blue
LOC102286468	yellow
LOC102286483	green
LOC102286791	blue
LOC102287016	brown
LOC102287042	brown
LOC102287219	green
LOC102287400	green
LOC102287703	brown
LOC102287857	blue
LOC102288035	green
LOC102288085	yellow
LOC102288253	blue
LOC106700496	black
LOC106700734	brown
LOC106700807	yellow
LOC106700824	green
LOC106700854	green
LOC106700974	brown
LOC106701016	black
LOC106701161	blue
LOC106701225	blue
LOC106701262	turquoise
LOC106701342	yellow
LOC106701490	brown
LOC106701598	brown
LOC106701664	blue
LONRF3	yellow
LOR	yellow
LPO	yellow
LRP2BP	yellow
LRRC17	brown
LTF	yellow
LUM	brown
LVRN	brown
LY6D	yellow
LYPD3	yellow
MAFF	brown
MAMSTR	blue
MANSC4	blue
MAP3K8	yellow
MATN1	grey
MESP2	blue
MFSD4	turquoise
MKI67	blue
MME	brown
MORN3	blue
MPV17L2	yellow
MSI1	blue
MUC15	brown
MUC5B	blue
MYO1A	yellow
NAALAD2	blue
NAALADL1	yellow
NAV3	blue
NCAM1	blue
NCCRP1	yellow
NCKAP5	yellow
NECAB3	blue
NEUROD2	yellow
NFKBIA	black
NFKBIZ	yellow
NGFRAP1	yellow
NHS	blue
NIPA1	green
NIPAL4	brown
NKAPL	blue
NLRC3	green
NNAT	brown
NOD2	yellow
NPR1	red
NRG3	turquoise
NRIP2	yellow
NRK	brown
NTN3	blue
NYNRIN	blue
OAS2	blue
OGN	brown
OSR2	brown
P2RY2	yellow
PADI2	brown
PALM2	blue
PAPPA	blue
PCDH17	yellow
PDK4	brown
PDLIM3	yellow
PDZK1IP1	yellow
PEG10	blue
PER2	turquoise
PFKFB3	brown
PFKFB4	yellow
PGLYRP1	yellow
PGLYRP2	black
PHKA2	blue
PIEZO2	brown
PIK3R6	green
PITX2	yellow
PLAC8	blue
PLCL1	red
PLEKHN1	yellow
PLPPR1	turquoise
PLXNC1	green
PNMA2	yellow
POSTN	blue
PPEF1	blue
PPFIA4	blue
PPP1R9A	blue
PRKCQ	green
PROX1	brown
PRRT2	blue
PRSS22	brown
PRSS27	yellow
PRX	blue
PTCH1	blue
PTCH2	blue
PTPRH	yellow
PTPRN2	blue
PTPRO	blue
PTX3	black
RAD54L	blue
RAET1E	turquoise
RASAL1	yellow
RBMS3	blue
RCN3	brown
RELL2	blue
RGCC	blue
RGN	blue
RHBDL2	brown
RORC	yellow
RPH3A	grey
RTP4	blue
RUFY4	blue
RUNDC3A	turquoise
RYR1	blue
S100A12	yellow
S100A8	yellow
S100A9	yellow
SAMD11	blue
SCAMP5	green
SCG5	blue
SCIMP	green
SCUBE3	turquoise
SDC4	black
SDCBP2	yellow
SECTM1	blue
SELL	blue
SEMA3E	blue
SEMA6C	blue
SERPINA1	red
SERPINA4	blue
SERPINA5	brown
SERPINB1	brown
SERPINE1	black
SEZ6	brown
SFRP2	blue
SH2D2A	green
SH2D5	black
SHH	blue
SHISA7	blue
SIGLEC1	blue
SIK1	black
SLC13A2	yellow
SLC14A1	blue
SLC15A1	brown
SLC16A14	black
SLC19A3	yellow
SLC1A1	yellow
SLC24A1	yellow
SLC24A3	yellow
SLC25A27	blue
SLC26A9	black
SLC27A3	blue
SLC28A2	yellow
SLC35E4	blue
SLC37A2	yellow
SLC44A4	black
SLC46A2	yellow
SLC5A1	yellow
SLC6A14	red
SLC6A15	turquoise
SLC6A20	turquoise
SOD2	yellow
SOD3	blue
SOX2	blue
SP7	blue
SPINK7	yellow
SPOCK2	green
SPRR4	brown
SRPX	brown
SRPX2	brown
ST8SIA5	grey
STC1	yellow
STK32B	blue
STYX	yellow
SUCNR1	brown
SUGP2	blue
SULT4A1	yellow
SV2A	blue
SVEP1	brown
SYPL2	blue
SYT12	yellow
SYT4	black
TCP11X2	green
TESC	green
TET1	blue
TFCP2L1	black
TIGAR	yellow
TMEM130	green
TMEM254	brown
TMPRSS13	brown
TMPRSS6	turquoise
TNFRSF6B	brown
TNFSF14	green
TNMD	blue
TNN	brown
TOP2A	blue
TPMT	brown
TPPP3	black
TPRG1	brown
TREM2	black
TREX1	black
TRIB3	blue
TROAP	blue
TRPC4	black
TTC22	yellow
TULP1	blue
TULP2	blue
TXNDC16	blue
UGGT2	brown
UPB1	brown
UPK3A	brown
UPP1	blue
VAT1L	grey
VCAN	brown
VIT	blue
WDFY4	green
WFDC5	yellow
WIF1	blue
WNT11	blue
WNT5A	blue
XBP1	yellow
YPEL4	blue
ZAP70	green
ZBP1	blue
ZC3H12A	black
ZFPM2	brown
ZNF25	green
ZNF311	brown
ZRANB3	blue
FAM183A	brown
IL36B	black
LOC102264374	turquoise
LOC102268193	red
LOC102269891	brown
LOC102276218	yellow
LOC102288330	black
MROH2A	yellow
TMEM211	yellow
ABCC11	pink
ABO	turquoise
ABRACL	turquoise
ACHE	turquoise
ACSL5	pink
ACSM1	turquoise
ACTC1	turquoise
ACTG2	grey
ADAMTS4	black
ADGRV1	turquoise
ADORA3	green
ADRA1A	turquoise
ADRA1D	black
ADRA2A	pink
AFF2	brown
AGT	turquoise
AHRR	turquoise
AIFM3	turquoise
AIM1L	turquoise
AKAP6	turquoise
ALDH1A1	turquoise
ALG14	turquoise
ALK	turquoise
ALOX5AP	turquoise
ALPL	pink
ALX3	turquoise
AMPD3	turquoise
ANGPTL1	brown
ANXA13	turquoise
AQP7	turquoise
AREG	turquoise
ARFGEF3	turquoise
ARHGEF38	turquoise
ARID3A	turquoise
ARL15	turquoise
ARSE	pink
ART4	turquoise
ASF1B	turquoise
ASL	turquoise
ASRGL1	black
ATF3	grey
ATG9B	turquoise
ATP6V1B1	turquoise
AVPR2	grey
B3GNT8	turquoise
BASP1	turquoise
BCL3	black
BDH1	turquoise
BGN	turquoise
BLK	turquoise
BMP4	turquoise
BMP8A	turquoise
BMP8B	turquoise
BPIFB6	turquoise
BRINP1	turquoise
BSPRY	turquoise
C1QTNF3	yellow
C3	turquoise
CA3	turquoise
CA4	grey
CACNA1D	turquoise
CACNA2D2	turquoise
CACNA2D3	turquoise
CACNB2	turquoise
CACNG5	turquoise
CADPS	turquoise
CADPS2	turquoise
CALY	turquoise
CAMK1G	turquoise
CAPN6	turquoise
CARD9	turquoise
CARS	turquoise
CBARP	turquoise
CBS	turquoise
CBX2	turquoise
CCDC155	turquoise
CCL1	green
CCL27	turquoise
CCND2	turquoise
CCR8	green
CD72	turquoise
CDH2	turquoise
CDH23	turquoise
CDHR5	turquoise
CDKN2AIP	turquoise
CDO1	turquoise
CDSN	turquoise
CEP126	turquoise
CEP78	turquoise
CHPF	brown
CHST2	turquoise
CHST6	turquoise
CHSY3	turquoise
CLDN23	yellow
CLDN7	turquoise
CLEC4G	turquoise
CLMN	turquoise
CLRN2	red
CNKSR3	turquoise
CNN2	turquoise
CNR1	turquoise
COL11A2	grey
COL21A1	brown
CORIN	turquoise
CPA3	turquoise
CPQ	turquoise
CPT1B	turquoise
CPXM1	brown
CREB3L1	brown
CRLF1	turquoise
CRLF2	turquoise
CRTAC1	yellow
CRYAB	turquoise
CRYBB1	turquoise
CRYM	turquoise
CSMD2	yellow
CTNND2	turquoise
CTSH	turquoise
CUBN	turquoise
CX3CR1	turquoise
CXCL17	turquoise
CXCR6	green
DACH1	turquoise
DAGLA	turquoise
DAPK2	turquoise
DCBLD1	turquoise
DCLK3	turquoise
DDAH1	black
DDC	turquoise
DHRS12	grey
DIO3	turquoise
DIRC2	turquoise
DLX2	turquoise
DLX3	turquoise
DLX4	turquoise
DNAH10	turquoise
DPT	green
DRD1	turquoise
DSCAML1	yellow
DTX4	turquoise
DUSP2	turquoise
DUSP26	turquoise
DUSP4	pink
DUSP5	turquoise
DUSP8	turquoise
ECEL1	turquoise
ELF5	turquoise
ELL2	turquoise
ENHO	turquoise
EPHA3	brown
EXTL1	grey
FABP3	turquoise
FADS2	yellow
FAH	turquoise
FAM129A	turquoise
FAM131C	turquoise
FAM179A	turquoise
FAM198A	brown
FAM221A	turquoise
FAM47E	turquoise
FAM49A	turquoise
FAM71A	turquoise
FAM83G	turquoise
FAM84A	turquoise
FBN3	turquoise
FBP1	turquoise
FCER2	turquoise
FCGBP	pink
FGF22	turquoise
FGFR4	red
FGR	green
FHDC1	turquoise
FKBP1B	turquoise
FMN1	turquoise
FMO2	turquoise
FNDC1	turquoise
FOSB	grey
FRMD3	turquoise
FZD3	turquoise
FZD5	turquoise
GABBR2	blue
GABRA2	yellow
GABRB3	green
GABRP	turquoise
GAL3ST4	grey
GALNT13	turquoise
GALNT9	turquoise
GAP43	turquoise
GARNL3	turquoise
GATA1	turquoise
GCA	turquoise
GDF15	turquoise
GFI1	turquoise
GGCT	turquoise
GGT1	turquoise
GK	yellow
GOLGA7B	turquoise
GP5	turquoise
GPR132	turquoise
GPR162	brown
GPR33	green
GRAMD1B	turquoise
GRIK3	turquoise
GRIK4	turquoise
GUSB	turquoise
HAGH	turquoise
HDC	brown
HES2	turquoise
HIVEP3	black
HKDC1	red
HOMER1	yellow
HOXC13	turquoise
HOXD1	turquoise
HPD	yellow
HPDL	black
HRH2	turquoise
HRH4	turquoise
HS3ST5	turquoise
HSD11B1	turquoise
HSD17B2	turquoise
HSPA4L	turquoise
IFI16	blue
IGF2BP2	turquoise
IGFBP3	turquoise
IGSF5	turquoise
IKZF1	turquoise
IL12RB1	turquoise
IL17REL	pink
IL2RA	turquoise
IL36RN	yellow
IL6R	turquoise
ISPD	turquoise
ITGA7	turquoise
ITGAX	turquoise
ITGBL1	brown
ITPRIPL2	turquoise
JPH2	turquoise
JUN	turquoise
JUNB	turquoise
KCND2	turquoise
KCNJ9	turquoise
KCNK10	turquoise
KCNQ3	red
KCTD17	turquoise
KERA	brown
KIAA0319	turquoise
KIAA1147	yellow
KIF21B	green
KIF25	turquoise
KLHDC8A	blue
KLHL4	blue
KRT24	turquoise
KRT28	turquoise
KRT79	turquoise
LAT	turquoise
LAX1	turquoise
LDLR	black
LEF1	turquoise
LHFPL3	turquoise
LIPN	yellow
LNX1	turquoise
LOC102264699	red
LOC102265227	turquoise
LOC102265389	turquoise
LOC102265441	grey
LOC102265813	brown
LOC102265927	turquoise
LOC102266072	turquoise
LOC102266197	turquoise
LOC102266201	yellow
LOC102266256	brown
LOC102266645	turquoise
LOC102266674	pink
LOC102266697	turquoise
LOC102266836	yellow
LOC102267159	pink
LOC102267445	turquoise
LOC102267504	pink
LOC102268085	turquoise
LOC102268102	turquoise
LOC102268264	red
LOC102268548	red
LOC102268992	turquoise
LOC102269337	turquoise
LOC102269495	turquoise
LOC102269752	turquoise
LOC102269825	turquoise
LOC102270081	turquoise
LOC102270226	blue
LOC102270277	turquoise
LOC102270358	turquoise
LOC102270361	pink
LOC102270643	turquoise
LOC102271020	turquoise
LOC102271029	turquoise
LOC102271207	turquoise
LOC102271248	brown
LOC102271453	red
LOC102271462	turquoise
LOC102272169	turquoise
LOC102272795	turquoise
LOC102272934	turquoise
LOC102273069	pink
LOC102273246	pink
LOC102273507	turquoise
LOC102273688	turquoise
LOC102274061	turquoise
LOC102274112	green
LOC102274352	turquoise
LOC102274451	brown
LOC102274775	blue
LOC102275017	turquoise
LOC102275173	turquoise
LOC102275302	brown
LOC102275360	turquoise
LOC102275393	turquoise
LOC102275430	turquoise
LOC102275834	turquoise
LOC102275980	turquoise
LOC102276058	turquoise
LOC102276353	turquoise
LOC102276421	brown
LOC102276690	turquoise
LOC102276717	red
LOC102276905	grey
LOC102277268	green
LOC102277271	turquoise
LOC102277438	turquoise
LOC102277629	pink
LOC102277645	turquoise
LOC102277713	turquoise
LOC102278005	turquoise
LOC102278393	turquoise
LOC102278419	grey
LOC102278673	turquoise
LOC102278693	grey
LOC102278768	red
LOC102278943	turquoise
LOC102279308	turquoise
LOC102279357	blue
LOC102279439	turquoise
LOC102279576	turquoise
LOC102280098	turquoise
LOC102280388	turquoise
LOC102280469	turquoise
LOC102280746	turquoise
LOC102280793	turquoise
LOC102281127	turquoise
LOC102281791	turquoise
LOC102281867	red
LOC102281883	turquoise
LOC102281884	red
LOC102282031	brown
LOC102282154	red
LOC102282243	yellow
LOC102282432	turquoise
LOC102282696	turquoise
LOC102282710	turquoise
LOC102282835	turquoise
LOC102283046	grey
LOC102283192	green
LOC102283594	turquoise
LOC102283812	red
LOC102283927	turquoise
LOC102284639	green
LOC102285057	yellow
LOC102285078	turquoise
LOC102285335	turquoise
LOC102285419	turquoise
LOC102285446	turquoise
LOC102285980	turquoise
LOC102285991	turquoise
LOC102286123	brown
LOC102286134	turquoise
LOC102286163	turquoise
LOC102286507	green
LOC102286846	turquoise
LOC102287174	grey
LOC102287422	turquoise
LOC102287471	turquoise
LOC102287662	turquoise
LOC102287961	pink
LOC102287974	green
LOC102288101	green
LOC102288197	turquoise
LOC102288295	turquoise
LOC106700642	turquoise
LOC106700659	green
LOC106700781	turquoise
LOC106700802	yellow
LOC106700918	pink
LOC106700932	turquoise
LOC106701392	turquoise
LOC106701475	black
LOC106701616	turquoise
LONRF1	turquoise
LPAR3	turquoise
LRAT	turquoise
LRP3	red
LRRC3B	turquoise
LRRN1	turquoise
LRRTM1	turquoise
LTC4S	turquoise
LYPD2	yellow
LYPD6	turquoise
LYPD6B	turquoise
MAP9	turquoise
MAPK4	pink
2025-03-10	turquoise
2025-03-03	turquoise
MAT1A	turquoise
MFHAS1	turquoise
MGARP	turquoise
MGLL	turquoise
MLPH	turquoise
MMP16	brown
MMP23B	brown
MORC4	turquoise
MPZ	blue
MPZL2	turquoise
MPZL3	turquoise
MROH7	turquoise
MS4A2	turquoise
MSX2	turquoise
MYB	turquoise
MYRFL	turquoise
NAA50	red
NACAD	turquoise
NELL2	turquoise
NEUROD6	turquoise
NIM1K	turquoise
NIPAL3	turquoise
NKAIN1	turquoise
NLRC5	turquoise
NPAS3	turquoise
NPTX2	turquoise
NRBF2	turquoise
NRG2	turquoise
NRROS	green
NTF3	turquoise
OLFM3	turquoise
OPCML	brown
ORMDL1	turquoise
OSR1	turquoise
OVOL1	turquoise
P2RY10	green
PADI1	turquoise
PADI3	turquoise
PADI4	turquoise
PADI6	turquoise
PAK3	blue
PAMR1	turquoise
PAQR5	turquoise
PAQR7	turquoise
PAQR8	turquoise
PAWR	turquoise
PAX8	turquoise
PCDH19	blue
PCDH20	turquoise
PCDH8	turquoise
PCP4	turquoise
PCYOX1L	turquoise
PDCD4	turquoise
PDGFRL	brown
PDYN	turquoise
PDZRN3	turquoise
PHLDA2	red
PHYHIP	turquoise
PI3	turquoise
PIANP	turquoise
PIH1D2	turquoise
PILRA	green
PINLYP	turquoise
PIP5K1B	pink
PKIB	turquoise
PKP3	turquoise
PLA1A	turquoise
PLA2G7	yellow
PLAG1	turquoise
PLCD1	turquoise
PLEK	green
PLEKHS1	turquoise
PLK3	turquoise
PLK5	turquoise
PLP1	blue
PLPPR4	turquoise
PLXNA4	turquoise
PMEL	pink
PNCK	turquoise
PNLDC1	turquoise
PON3	turquoise
POU2F3	yellow
PPIF	turquoise
PPP1R2	turquoise
PPP2R2B	turquoise
PRDX2	turquoise
PRG4	red
PRKCB	turquoise
PROM1	turquoise
PRR15L	turquoise
PRR7	turquoise
PRRX1	red
PRSS12	turquoise
PSAT1	turquoise
PSMB9	turquoise
PTPRT	turquoise
PTPRZ1	turquoise
RAB19	turquoise
RAB20	black
RAG2	pink
RASSF4	turquoise
RBP4	turquoise
RCAN1	red
RDM1	turquoise
REEP1	turquoise
REM2	turquoise
RGL1	turquoise
RGS1	turquoise
RGS22	blue
RHCG	black
RHOH	green
RIMS3	red
RINL	green
RND1	black
RNF222	turquoise
RNF39	turquoise
RPTN	yellow
RXFP2	turquoise
S100A16	red
SAMD8	turquoise
SAPCD2	turquoise
SARDH	turquoise
SAT2	yellow
SBK2	turquoise
SCGB1C1	turquoise
SCML4	turquoise
SCN8A	turquoise
SDR9C7	turquoise
SERPINB10	red
SERPINC1	turquoise
SERPINF2	turquoise
SESN3	turquoise
SFTA2	turquoise
SGSM2	turquoise
SHANK2	turquoise
SIDT2	turquoise
SIX2	pink
SIX4	turquoise
SLA	green
SLAMF1	turquoise
SLAMF9	grey
SLC18A2	turquoise
SLC22A18	turquoise
SLC27A6	yellow
SLC2A11	turquoise
SLC30A1	turquoise
SLC35F1	red
SLC39A10	turquoise
SLC39A8	turquoise
SLC47A2	turquoise
SLC4A1	turquoise
SLC6A2	turquoise
SLC7A5	turquoise
SLC7A8	turquoise
SLC7A9	turquoise
SLC9A2	turquoise
SLCO1A2	turquoise
SLITRK2	turquoise
SLURP1	turquoise
SMCO3	turquoise
SMOX	turquoise
SMPDL3B	turquoise
SNX10	turquoise
SOSTDC1	turquoise
SOWAHA	turquoise
SOWAHB	turquoise
SP6	turquoise
SPDEF	pink
SPDYA	turquoise
SPI1	green
SPN	green
SPP2	brown
SRGAP3	blue
SRMS	turquoise
SRSF12	turquoise
ST6GAL1	turquoise
ST8SIA1	turquoise
STAC2	turquoise
STEAP4	pink
STRA6	yellow
STRC	turquoise
STX17	turquoise
SYN1	turquoise
SYN2	blue
SYT6	turquoise
TAGAP	turquoise
TBC1D7	turquoise
TBKBP1	turquoise
TBX15	blue
TCF7	turquoise
TCHH	turquoise
TCTE3	turquoise
TDRD12	turquoise
TENM1	red
TESPA1	green
TEX12	turquoise
TG	turquoise
TGFA	red
TGM2	turquoise
TGM6	turquoise
THSD1	turquoise
TLDC2	turquoise
TLR2	black
TM4SF1	turquoise
TMEM139	turquoise
TMEM184A	turquoise
TMEM74	turquoise
TMPPE	turquoise
TMPRSS4	blue
TMPRSS9	turquoise
TNF	turquoise
TNFSF18	red
TRANK1	red
TRIM59	turquoise
TRIM6	turquoise
TRIM63	turquoise
TRIM9	turquoise
TRPM6	red
TRPV6	pink
TSHZ2	turquoise
TTC25	turquoise
TTC6	turquoise
TUSC3	turquoise
UACA	turquoise
UBE2D1	turquoise
UBE2R2	turquoise
UBXN2A	turquoise
UGT8	pink
UNC5B	turquoise
UNC5C	turquoise
UNC5D	turquoise
USP13	turquoise
USP38	turquoise
USP44	turquoise
VAV1	green
VEPH1	turquoise
VILL	turquoise
VIPR2	turquoise
VNN1	turquoise
VSNL1	red
VTI1A	turquoise
XKRX	turquoise
YOD1	turquoise
ZNF469	brown
ZNF684	turquoise
ZNF853	turquoise
IL17F	black
LOC102266560	turquoise
NR1H4	turquoise
ABHD17B	turquoise
ACOX2	blue
ADAM23	blue
ADAMTS14	red
ADAMTS16	blue
ADAMTS17	blue
ADAMTS19	blue
ADAMTS2	brown
ADAMTS20	turquoise
ADAMTSL3	blue
ADGRA1	turquoise
ADGRD1	brown
ADGRG2	blue
AEBP1	brown
AGTR2	turquoise
AHSG	brown
AJAP1	red
ALDH1L2	brown
ALPK2	blue
ANGPTL5	brown
ANPEP	blue
ANXA6	brown
AOAH	brown
AOC1	brown
APBB1IP	brown
APOA1	blue
APOD	brown
ARHGAP9	green
ARHGEF25	brown
ARL14EPL	blue
ART3	blue
ASAH2B	turquoise
ASB12	brown
ASB9	blue
ASPM	blue
ASXL3	blue
ATP6V0A4	turquoise
AVIL	yellow
AVPI1	red
B3GNT7	blue
B3GNT9	brown
BCL2A1	green
BDNF	brown
BIN1	brown
BMP1	brown
BPI	green
BVES	brown
C1QA	green
C1QB	green
C1QTNF1	brown
C1QTNF2	brown
C1QTNF6	brown
CA6	red
CACNA1G	brown
CASKIN1	turquoise
CASQ1	grey
CASS4	green
CAV2	blue
CC2D2A	blue
CCDC80	brown
CCDC81	blue
CCL22	green
CCL24	brown
CCRL2	blue
CD19	blue
CD200R1	green
CD209	green
CD22	green
CD248	brown
CD3E	green
CD40	turquoise
CD40LG	green
CD48	green
CD83	green
CD86	green
CD8A	blue
CDC42EP2	blue
CERCAM	brown
CFAP206	brown
CFD	green
CGREF1	brown
CHORDC1	yellow
CHRDL1	brown
CHST8	blue
CILP	red
CLCA2	yellow
CLDN17	brown
CLEC11A	brown
CLEC3B	brown
CNR2	green
COL12A1	brown
COL16A1	brown
COL19A1	blue
COL1A1	brown
COL1A2	brown
COL26A1	brown
COL2A1	red
COL3A1	brown
COL5A2	brown
COL5A3	red
COL6A1	brown
COL6A2	brown
CPZ	brown
CRABP1	brown
CSF1R	green
CTHRC1	brown
CTSW	blue
CXCL9	blue
DAB2	brown
DENND1C	green
DENND2A	red
DIO2	red
DIRAS3	blue
DLL4	turquoise
DMBT1	green
DNM1	brown
DOC2A	turquoise
DOCK2	green
DOK2	turquoise
DUOX2	brown
DUOXA1	brown
DYDC2	turquoise
EAF2	brown
EBI3	blue
EFEMP2	brown
EMILIN1	brown
EPB41L2	brown
EPHB2	brown
ESR1	brown
ETV2	brown
FABP7	blue
FAM180B	brown
FAM46A	brown
FAM65B	green
FAM81A	brown
FAT3	brown
FBLN2	brown
FCMR	blue
FCRL5	green
FGF16	green
FKBP10	brown
FOXD3	blue
FOXO6	red
FRMPD4	blue
FSTL1	brown
GABRE	brown
GALNT10	brown
GALNT14	blue
GALNT16	brown
GDPD2	blue
GFRA3	blue
GIMAP7	green
GJC3	green
GLB1L	brown
GLS2	blue
GLT8D2	red
GMFG	brown
GNAL	yellow
GPIHBP1	red
GPR171	green
GPR173	red
GPR55	green
GPSM3	green
GPX3	brown
GPX7	brown
GRAP2	turquoise
GRIP2	blue
GSG1L	turquoise
GZMK	green
HAS2	green
HCLS1	green
HCRTR1	blue
HEXIM2	brown
HIC1	brown
HMGCS2	brown
HNMT	red
HOXB4	blue
HOXD4	blue
HPCA	brown
HPCAL4	turquoise
HPGDS	green
HPSE	green
HPSE2	blue
HSD11B2	blue
HTRA1	brown
HTRA3	brown
HYKK	red
ICOS	green
IFI6	blue
IFIT3	red
IGSF6	turquoise
IL17RD	blue
IL21R	green
IL2RG	green
IRF8	green
ISG20	brown
ITGAD	blue
ITGAL	green
JCHAIN	grey
KCNA6	brown
KCNAB2	green
KCNJ8	red
KCNK12	brown
KCNS2	blue
KDELR3	brown
KEL	turquoise
KIF1A	brown
[truncated: 356 more rows]
