# Supplementary material for: Deciphering the Transcriptomic Complexity of Yak Skin Across Different Ages and Body Sites
Source: Int J Mol Sci. 2025 May 11;26(10):4601. doi: 10.3390/ijms26104601 (PMC12111109; doi:10.3390/ijms26104601)
Supplement: Supplementary file 1 [file ijms-26-04601-s001.zip › Table S3 Primers used for RT-qPCR.xlsx]

## Sheet: Sheet1
Table S2 Real-time fluorescent quantitative primer design
Genes	Primer sequence (5′→3′)	Accession number
DUSP14	F:AGCCGATCTGATTTGTATCCAGT	XM_070390502.1	112
	R:ATCGGAAGTTACAGTCGCCTT
FOXA1	F:CTGCCAGTCGCTTCGCACAG	XM_070358764.1	169
	R:CAGACCCGAGTTCATGTTGCT
FOXN1	F:CCAAGCTGCTGGCTGAACCTT	XM_005888183.2	160
	R:AGGGCCAAGCTGTCATCCTTC
GPC3	F:ATTAACCAGCTCCTGAGGACCAT	XM_005906523.3	100
	R:CATCATCGCCACAGTCTCCAC
HOXB6	F:TCAGCGCGTCTCAGCTCAGT	XM_005890362.3	119
	R:CTCTTCGCTGCCCTCCGTTC
MC5R	F:AACACCACGGATGGCAACCTC	XM_005892356.2	150
	R:GTTCCTCACGATGGCCCCGAT
SFRP4	F:ACTGACCTCCCTGACGACGTT	XM_005886666.2	200
	R:CCACTCCTCTGCACGGCTTTT
SPDEF	F:CTCAACATCACGGCAGACCCT	XM_070360815.1	149
	R:TGCTCCTCGGACATGGCACAC
GADPH	F:GTGTGAACCACGAGAAGTAT	XM_014482068.1	136
	R:TGGACGGTGGTCATAAGT
